# Supplementary material for: Integrated Bioinformatics and Experimental Validation Reveal the Diagnostic and Prognostic Value of SMDT1 in Thyroid Carcinoma
Source: Diagnostics (Basel). 2026 Jul 18;16(14):2250. doi: 10.3390/diagnostics16142250 (PMC13409411; doi:10.3390/diagnostics16142250)
Supplement: Supplementary file 1 [file diagnostics-16-02250-s001.zip › Supplementary Tables 1-7.xlsx]

## Sheet: Supplementary Table 1
Clinical Characteristics			Number of Cases
Sex
Male			14
Female			36
Age
18-55 years			28
≥ 56 years			22
T Stage
T1/2			35
T3/4			15
N Stage
N0			18
N1			32
M Stage
M0			49
M1			1
Pathological subtype
Classical PTC			41
Follicular variant of PTC			7
Tall cell variant of PTC			2

## Sheet: Supplementary Table 2
Primer sequences
Gene name		Forward (5'-3')					Reverse (5'-3')
SMDT1		CGGCTCGCTGGCTAGTATTG					CGGGTAACGATGACTGACCT
β-actin		GAGAAAATCTGGCACCACACC					GGATAGCACAGCCTGGATAGCAA

## Sheet: Supplementary Table 3
Antibodies		Catalog		Source
anti-SMDT1		CTA2840		Cohesion Biosciences
anti-β-actin		ab213262		abcam
Goat Anti-Rabbit IgG H&L (HRP)		ab205718		abcam

## Sheet: Supplementary Table 4
Vector type		Gene Name		Accession Number		Gene length (bp)		Sequence (5'-3')
pcDNA3.1(+)		SMDT1 homo		NM_033318.5		324		ATGGCGTCCGGAGCGGCTCGCTGGCTAGTATTGGCACCCGTCAGGTCCGGGGCTCTCCGGAGCGGGCCTAGCTTGAGGAAAGATGGCGATGTCTCCGCCGCATGGAGCGGCTCAGGCCGGAGCCTGGTACCGTCGAGGTCAGTCATCGTTACCCGCAGCGGCGCCATTTTGCCCAAACCGGTGAAAATGTCCTTCGGCCTTCTCCGTGTGTTCTCCATTGTGATCCCCTTTCTCTATGTCGGGACACTCATTAGCAAGAACTTTGCTGCTCTACTTGAGGAACATGACATTTTTGTTCCAGAGGATGATGATGATGATGACTAA

## Sheet: Supplementary Table 5
Gene name	dataset	n_tumor	n_normal	median_tumor	median_normal	p-value
SMDT1	Adrenocortical Carcinoma (ACC)	77	0	6.05	nan	nan
SMDT1	Bladder Urothelial Carcinoma (BLCA)	407	19	6.18	6.49	0.0326
SMDT1	Breast Carcinoma (BRCA)	1099	113	6.22	6.4	0.00466
SMDT1	Cervical Squamous Cell Carcinoma and Endocervical Adenocarcinoma (CESC)	306	3	6.28	7.28	0.00935
SMDT1	Cholangiocarcinoma (CHOL)	36	9	5.92	5.69	0.307
SMDT1	Colon Adenocarcinoma (COAD)	290	41	6.2	6.91	1.91e-14
SMDT1	Diffuse Large B-Cell Lymphoma (DLBC)	47	0	7.08	nan	nan
SMDT1	Esophageal Carcinoma (ESCA)	182	13	5.82	5.99	0.869
SMDT1	Glioblastoma Multiforme (GBM)	166	5	6.67	6.58	0.977
SMDT1	Head and Neck Squamous Cell Carcinoma (HNSC)	520	44	5.72	6.38	5.46e-13
SMDT1	Kidney Chromophobe (KICH)	66	25	7.09	7.39	0.000198
SMDT1	Kidney Renal Clear Cell Carcinoma (KIRC)	531	72	6.09	6.81	7.3e-26
SMDT1	Kidney Renal Papillary Cell Carcinoma (KIRP)	289	32	6.53	6.9	7.48e-07
SMDT1	Acute Myeloid Leukemia (AML)	173	0	5.72	nan	nan
SMDT1	Brain Lower Grade Glioma (LGG)	523	0	6.81	nan	nan
SMDT1	Liver Hepatocellular Carcinoma (LIHC)	371	50	6.31	5.8	1.84e-10
SMDT1	Lung Adenocarcinoma (LUAD)	515	59	6.21	6.49	6.08e-05
SMDT1	Lung Squamous Cell Carcinoma (LUSC)	498	50	6.02	6.37	1.59e-07
SMDT1	Mesothelioma (MESO)	87	0	5.49	nan	nan
SMDT1	Ovarian carcinoma (OV)	427	0	5.97	nan	nan
SMDT1	Pancreatic Adenocarcinoma (PAAD)	179	4	6.36	6.36	0.998
SMDT1	Pheochromocytoma and Paraganglioma (PCPG)	182	3	7.12	7.02	0.797
SMDT1	Prostate Adenocarcinoma (PRAD)	496	52	7.57	7.36	0.000173
SMDT1	Rectum Adenocarcinoma (READ)	93	10	6.24	6.93	2.44e-06
SMDT1	Sarcoma (SARC)	262	2	6.31	6.84	0.16
SMDT1	Skin Cutaneous Melanoma (SKCM)	469	1	6.31	6.82	0.413
SMDT1	Stomach Adenocarcinoma (STAD)	414	36	6	6.52	4.61e-09
SMDT1	Testicular Germ Cell Tumors (TGCT)	154	0	5.41	nan	nan
SMDT1	Thyroid Carcinoma (THCA)	512	59	7.01	7.37	2.32e-08
SMDT1	Thymoma (THYM)	119	2	7.48	7.22	0.708
SMDT1	Uterine Corpus Endometrial Carcinoma (UCEC)	181	23	6.38	7.03	4.97e-05
SMDT1	Uterine Carcinosarcoma (UCS)	57	0	6.01	nan	nan
SMDT1	Uveal Melanoma (UVM)	79	0	6.7	nan	nan

## Sheet: Supplementary Table 6
Characteristics			Total (N)		Multivariate analysis
					Hazard ratio (95% CI)			P value
Pathologic T stage			510
T1			143		Reference
T2			169		2.719 (0.711 - 10.392)			0.144
T3&T4			198		3.257 (0.897 - 11.826)			0.073
Pathologic N stage			462
N0			229		Reference
N1			233		1.129 (0.514 - 2.481)			0.763
SMDT1			512
Low			256		Reference
High			256		0.834 (0.378 - 1.844)			0.655
Pathologic M stage			295
M0			286		Reference
M1			9		7.116 (2.234 - 22.667)			< 0.001
Gender			512
Female			373		Reference
Male			139		1.065 (0.484 - 2.342)			0.876
Age			512
≤ 45			243		Reference
> 45			269		2.203 (0.962 - 5.047)			0.062

## Sheet: Supplementary Table 7
Positive correlation genes		Negative correlation genes
C22orf32		TEAD1
RPS19BP1		PIK3CA
TXN2		SKIL
UQCR10		SMURF2
ANKRD54		FUT11
ZMAT5		KDM5A
THAP7		TMEM131
NDUFA6		BAZ2A
CBY1		KDM5B
NHP2L1		KIF2A
MCAT		UGCG
DGCR6L		ELK3
COX6C		SYNRG
ATP5O		ADAR
COX4I1		KIDINS220
LOC440957		CTTNBP2NL
POLR2F		BAT2L2
DDT		ROCK1
TRMU		RECQL
GCAT		CHD1
C7orf55		LRCH3
C14orf153		TCF12
COX7C		PHF8
PARK7		CBL
CHCHD5		BICD1
CISD3		PRKDC
MYEOV2		HEATR1
HINT2		GON4L
C22orf40		ABL2
ATP5H		ASAP1
DCI		DOCK7
NDUFB1		WNK1
FAM195A		SERINC5
NDUFB8		REL
NDUFB11		MAML2
NDUFB6		WDR44
CHCHD10		UBXN7
ATP5G1		ASCC3
YDJC		SMURF1
C14orf2		SEC23A
MRPL2		SMARCC1
AARSD1		ATF7IP
FAM165B		MFHAS1
MRP63		RASA2
MRPL54		SSH1
C17orf95		ZNF516
C11orf83		SGK269
NDUFA2		ZDHHC20
RILP		MAP3K7
PRDX5		MLL
